# Supplementary material for: Molecular Epidemiology of Helminths at the Wildlife–Livestock Interface in Kazakhstan: Evidence from Sheep and Saiga
Source: Pathogens. 2026 May 20;15(5):550. doi: 10.3390/pathogens15050550 (PMC13209991; doi:10.3390/pathogens15050550)
Supplement: Supplementary file 1 [file pathogens-15-00550-s001.zip]

Archive with 1 entries (1 files):
- pathogens-4283219-updated supplementary.pdf
